# Supplementary material for: Genetic and oncogenic features of RASGRF fusions
Source: NPJ Precis Oncol. 2025 Jul 5;9:224. doi: 10.1038/s41698-025-01017-1 (PMC12227644; doi:10.1038/s41698-025-01017-1)
Supplement: Supplementary file 2 — Supplementary Data Table 4 [file 41698_2025_1017_MOESM2_ESM.xlsx]

## Sheet: Sheet1
	Supplementary Table 4: Primers Used to Generate RASGRF cDNAs
	cDNA	Forward, Reverse Primers
	Full-length RASGRF1	GGGGACAACTTTGTACAAAAAAGTTGGCACCATGCAGAAGGGGATCCGGCTGAATG
		GGGGACAACTTTGTACAAGAAAGTTGGCAATCAGGTGGGGAGTTTTGGTTCTATTCG
	RASGRF1+CAAX	GGGGACAACTTTGTACAAAAAAGTTGGCACCATGCAGAAGGGGATCCGGCTGAATG
		GGGGACAACTTTGTACAAGAAAGTTGGCAATTACATAATTACACACTTTGTCTTTGACTTCTTTTTCTTCTTTTTACCATCTTTGCTGGTGGGGAGTTTTGGTTCTATTCG
	IQGAP1-RASGRF1+CAAX	GGGGACAACTTTGTACAAAAAAGTTGGCACCATGTCCGCCGCAGACGAGGTTGACGGG
		GGGGACAACTTTGTACAAGAAAGTTGGCAATTACATAATTACACACTTTGTCTTTGACTTCTTTTTCTTCTTTTTACCATCTTTGCTGGTGGGGAGTTTTGGTTCTATTCG
	O-R1 del255-259 mutagenesis	AATAATTTTCTTTGCTGTGAAAAC
		ATAATCATGAACCCCAGTAC
	R1 del1-139	GGGGACAACTTTGTACAAAAAAGTTGGCACCATGCAGAAATACCTGCACCTGCTG
		GGGGACAACTTTGTACAAGAAAGTTGGCAATCAGGTGGGGAGTTTTGGTTCTATTCG
	R1 del1-422	GGGGACAACTTTGTACAAAAAAGTTGGCACCATGCACGATGAAGTAAGTGAGACG
		GGGGACAACTTTGTACAAGAAAGTTGGCAATCAGGTGGGGAGTTTTGGTTCTATTCG
	R1 del1-622	GGGGACAACTTTGTACAAAAAAGTTGGCACCATGTCCGACGCCTCCTTATATTGTGAT
		GGGGACAACTTTGTACAAGAAAGTTGGCAATCAGGTGGGGAGTTTTGGTTCTATTCG
	R1 del1-784	GGGGACAACTTTGTACAAAAAAGTTGGCACCATGTACTCGGCCATGTCACCCTTCAG
		GGGGACAACTTTGTACAAGAAAGTTGGCAATCAGGTGGGGAGTTTTGGTTCTATTCG
	LINGO1-RASGRF1	GGGGACAACTTTGTACAAAAAAGTTGGCACCATGCAGCATTACTTCACGGTG
		GGGGACAACTTTGTACAAGAAAGTTGGCAATCAGGTGGGGAGTTTTGGTTCTATTCG
	Full-length RASGRF2	GGGGACAACTTTGTACAAAAAAGTTGGCACCATGCAGAAGAGCGTGCGCTACAAC
		GGGGACAACTTTGTACAAGAAAGTTGGCAATCAAGCAGGGAGTCGAGGTTC
	R2 del1-824	GGGGACAACTTTGTACAAAAAAGTTGGCACCATGGTCCTAGAGTCTGCACCAGCGGACCG
		GGGGACAACTTTGTACAAGAAAGTTGGCAATCAAGCAGGGAGTCGAGGTTC
	O-R2 v1 (OCLN portion)	GGGGACAACTTTGTACAAAAAAGTTGGCACCATGTCATCCAGGCCTCT
		CATTACATCGTATATTGTCCACACACCACTCCTCGACATTGGGGGGCTGCTC
	O-R2 v1 (RASGRF2 portion)	GAGCAGCCCCCCAATGTCGAGGAGTGGTGTGTGGACAATATACGATGTAATG
		GGGGACAACTTTGTACAAGAAAGTTGGCAATCAAGCAGGGAGTCGAGGTTC
	O-R2 v3 (OCLN portion)	GGGGACAACTTTGTACAAAAAAGTTGGCACCATGTCATCCAGGCCTCT
		CTTGGTCATCTTGTGAAAGGGCCGGCGTGGATTTATAGGAAGA
	O-R2 v3 (RASGRF2 portion)	TCTTCCTATAAATCCACGCCGGCCCTTTCACAAGATGACCAAG
		GGGGACAACTTTGTACAAGAAAGTTGGCAATCAAGCAGGGAGTCGAGGTTC
